# Supplementary material for: Correlation Between Ambulatory Blood Pressure Monitoring and Target Organ Damage in Children
Source: Children (Basel). 2026 Jul 20;13(7):955. doi: 10.3390/children13070955 (PMC13406871; doi:10.3390/children13070955)
Supplement: Supplementary file 1 [file children-13-00955-s001.zip]

Archive with 1 entries (1 files):
- children-4415254-supplementary.pdf
